# Supplementary material for: Distinct domains of the AVRPM3A2/F2 avirulence protein from wheat powdery mildew are involved in immune receptor recognition and putative effector function
Source: New Phytol. 2018 Feb 17;218(2):681–95. doi: 10.1111/nph.15026 (PMC6175116; doi:10.1111/nph.15026)
Supplement: Supplementary file 2 — Table S2 Single‐residue‐altered AVRPM3A2/F2 constructs [file NPH-218-681-s002.xlsx]

## Sheet: Table S2
Supporting Information Table S2: Single residue altered AVRPM3A2/F2 constructs
Construct	Position	Method
G27S	27	Syn
N31E	31	Syn
S34N	34	Syn
Y35G	35	SDM
C37G	37	SDM
H38Q	38	SDM
H38G	38	Syn
R40L	40	Syn
I42L	42	Syn
T46Y	46	Syn
L47I	47	Syn
N48Q	48	Syn
N48D	48	Syn
D49E	49	Syn
Q50A	50	Syn
I51V	51	Syn
E52D	52	Syn
E52N	52	Syn
K53E	53	Syn
Y55H	55	Syn
Y55F	55	Syn
A58K	58	Syn
E60Q	60	Syn
T63L	63	Syn
P65G	65	Syn
N66R	66	Syn
N66K	66	Syn
L68Y	68	Syn
R69G	69	Syn
R69S	69	Syn
K70P	70	Syn
G71N	71	Syn
Q72E	72	Syn
G75A	75	Syn
S76V	76	Syn
R77G	77	Syn
R77A	77	Syn
Y78T	78	Syn
F79Y	79	Syn
N80S	80	SDM
V81I	81	Syn
I82K	82	Syn
I82Q	82	Syn
L83Y	83	Syn
G86E	86	Bourras et al, 2015
G86D	86	Syn
N89Y	89	SDM
N89I	89	Syn
K91T	91	SDM
K91D	91	Syn
E93K	93	SDM
E93T	93	Syn
E93Q	93	Syn
E93D	93	Syn
F94V	94	Syn
F94I	94	Syn
F95L	95	Haplo
I98F	98	Syn
N99T	99	Syn
Y100I	100	Syn
K102H	102	SDM
K102A	102	SDM
I104V	104	Syn
I105L	105	Syn
Y106W	106	Syn
Y106S	106	Syn
L107V	107	Syn
Q108K	108	Syn
A109V	109	Bourras et al, 2015
V111A	111	Syn
Q112N	112	Syn
S113G	113	Syn
V114Q	114	Syn
L115E	115	Syn
L116I	116	Syn
L116Y	116	Syn
D117E	117	Syn
C118G	118	Syn
Y119E	119	Syn
Y119H	119	Syn
T122R	122	Syn
E123D	123	Syn
R124E	124	Syn
N128S	128	Syn
H132D	132	Syn

## Sheet: Title page
New Phytologist Supporting Information
Article title: Distinct domains of the AVRPM3A2/F2 avirulence protein from wheat powdery mildew are involved in immune receptor recognition and putative effector function
Authors: Kaitlin Elyse McNally, Fabrizio Menardo, Linda Lüthi, Coraline Rosalie Praz, Marion Claudia Müller, Lukas Kunz, Roi Ben-David, Kottakota Chandrasekhar, Amos Dinoor, Christina Cowger, Emily Meyers, Mingfeng Xue, Fangsong Zeng, Shuangjun Gong, Dazhao Yu, Salim Bourras and Beat Keller
Article acceptance date: 5 January 2018
