# Supplementary material for: Distinct domains of the AVRPM3A2/F2 avirulence protein from wheat powdery mildew are involved in immune receptor recognition and putative effector function
Source: New Phytol. 2018 Feb 17;218(2):681–95. doi: 10.1111/nph.15026 (PMC6175116; doi:10.1111/nph.15026)
Supplement: Supplementary file 3 — Table S3 The worldwide collection of mildew isolates, their AVRPM3A2/F2 and SVRPM3A1/F1 genotypes, and phenotypes on Pm3a/f wheat [file NPH-218-681-s003.xlsx]

## Sheet: Table S3
Supporting Information Table S3. The worldwide collection of mildew isolates, their AVRPM3A2/F2 and SVRPM3A1/F1 genotypes, and phenotypes on Pm3a/f wheat.
Isolate	Location	Country	AVRPM3A2/F2	SVRPM3A1/F1	Asosan/8*Chancellor (Pm3a)	Michigan Amber/8*Chancellor (Pm3f)	Formae speciales	Wheat species collected from
OKS(14)-B-3-2	Oklahoma	USA	A	A	A	V	tritici	Triticum aestivum
OKH-B-3-3	Oklahoma	USA	A	A	A		tritici	Triticum aestivum
ARF-C-3-5	Arkansas	USA	A	B	A	V	tritici	Triticum aestivum
KSM-C-2-5	Kansas	USA	A	B	A	V	tritici	Triticum aestivum
KSM-C-3-4	Kansas	USA	A	B	A	V	tritici	Triticum aestivum
KSM-E-1-5	Kansas	USA	A	B	A	V	tritici	Triticum aestivum
NEL-8	Nebraska	USA	A	B	A	V	tritici	Triticum aestivum
OKS(14)-A-1-5	Oklahoma	USA	A	B	A	V	tritici	Triticum aestivum
OKH-A-1-3	Oklahoma	USA	A	B	A		tritici	Triticum aestivum
OKH-B-1-5	Oklahoma	USA	A	B	A		tritici	Triticum aestivum
OHW-B-1-2	Ohio	USA	A	C	A	A	tritici	Triticum aestivum
NEL-5	Nebraska	USA	A		A	V	tritici	Triticum aestivum
GAD-D-2-4	Georgia	USA	C	A	A		tritici	Triticum aestivum
FLG-D-2-4	Florida	USA	C	A	I	I	tritici	Triticum aestivum
NCCL-A-2-5	North Carolina	USA	C	A	I	I	tritici	Triticum aestivum
GAM-C-2-4	Georgia	USA	C	A	I		tritici	Triticum aestivum
GAM-D-2-1	Georgia	USA	C	A	I		tritici	Triticum aestivum
GAP-C-3-2	Georgia	USA	C	A	I		tritici	Triticum aestivum
MSP1-A-3-2	Mississippi	USA	C	A	I		tritici	Triticum aestivum
NCC-A-1-3	North Carolina	USA	C	A	I		tritici	Triticum aestivum
NCC-B-3-1	North Carolina	USA	C	A	I		tritici	Triticum aestivum
PAC-A-2-5	Pennsylvania	USA	C	A	I		tritici	Triticum aestivum
PAC-B-3-2	Pennsylvania	USA	C	A	I		tritici	Triticum aestivum
AK3-11	Arkansas	USA	C	A	V	V	tritici	Triticum aestivum
FLG-B-2-2	Florida	USA	C	A	V	V	tritici	Triticum aestivum
KEN4-3	Kentucky	USA	C	A	V	V	tritici	Triticum aestivum
NYB(14)-B-2-3	New York	USA	C	A	V	V	tritici	Triticum aestivum
NYG-D-1-1	New York	USA	C	A	V	V	tritici	Triticum aestivum
NCCL-B-3-1	North Carolina	USA	C	A	V	V	tritici	Triticum aestivum
NCCL-C-3-5	North Carolina	USA	C	A	V	V	tritici	Triticum aestivum
PAF(14)-D-1-2	Pennsylvania	USA	C	A	V	V	tritici	Triticum aestivum
C3-1		USA	C	A	V	V	tritici	Triticum aestivum
GAM-D-1-4	Georgia	USA	C	A	V		tritici	Triticum aestivum
MSP1-C-1-2	Mississippi	USA	C	A	V		tritici	Triticum aestivum
MOB-E-2-5	Missouri	USA	C	A	V		tritici	Triticum aestivum
MOB-E-3-5	Missouri	USA	C	A	V		tritici	Triticum aestivum
MOB-D-1-1	Missouri	USA	C	B	V		tritici	Triticum aestivum
MOB-E-2-2	Missouri	USA	C	B	V		tritici	Triticum aestivum
FLG-B-3-4	Florida	USA	C		V	V	tritici	Triticum aestivum
PAF-D-2-2	Pennsylvania	USA	C		V		tritici	Triticum aestivum
NYB-D-2-2	New York	USA	E	A	I		tritici	Triticum aestivum
NCC-A-2-1	North Carolina	USA	E	A	I		tritici	Triticum aestivum
NCF-B-2-1	North Carolina	USA	E	A	I		tritici	Triticum aestivum
MIR(14)-B-2-1	Mississippi	USA	E	A	V	V	tritici	Triticum aestivum
NYB(14)-C-2-3	New York	USA	E	A	V	V	tritici	Triticum aestivum
NYB(14)-D-1-2	New York	USA	E	A	V	V	tritici	Triticum aestivum
NCM-A-1-1	North Carolina	USA	E	A	V	V	tritici	Triticum aestivum
OHW-D-3-1	Ohio	USA	E	A	V	V	tritici	Triticum aestivum
GAD-D-3-1	Georgia	USA	E	A	V		tritici	Triticum aestivum
NCC-A-3-2	North Carolina	USA	E	A	V		tritici	Triticum aestivum
NYB-D-3-2	New York	USA	E	A			tritici	Triticum aestivum
OKS(14)-C-1-3	Oklahoma	USA	E	B	V	V	tritici	Triticum aestivum
GAP-D-3-3	Georgia	USA	E		I		tritici	Triticum aestivum
NCF-C-2-5	North Carolina	USA	E		I		tritici	Triticum aestivum
GAT-B-1-2	Georgia	USA	E		V	V	tritici	Triticum aestivum
NCM-E-1-2	North Carolina	USA	E		V	V	tritici	Triticum aestivum
45-10	Gansu province	China	A	A	A	V	tritici	Triticum aestivum
46-25	Gansu province	China	A	A	A	V	tritici	Triticum aestivum
46-31	Gansu province	China	A	A	A	V	tritici	Triticum aestivum
47-3	Gansu province	China	A	A	A	V	tritici	Triticum aestivum
48-18	Gansu province	China	A	A	A	V	tritici	Triticum aestivum
SD-5	Shandong province	China	A	A	A	V	tritici	Triticum aestivum
30-1	Anhui province	China	A	A	A		tritici	Triticum aestivum
13-50	Guizhou province	China	A	A	A		tritici	Triticum aestivum
GZ-10	Guizhou province	China	A	A	A		tritici	Triticum aestivum
GZ-6	Guizhou province	China	A	A	A		tritici	Triticum aestivum
1-19	Sichuan province	China	A	A	A		tritici	Triticum aestivum
50-2	Xinjiang province	China	A	A	A		tritici	Triticum aestivum
9-2	Yunnan province	China	A	A	A		tritici	Triticum aestivum
36-70	Hebei province	China	A	A	V	V	tritici	Triticum aestivum
NZ-1	Hubei province	China	A	A	V	V	tritici	Triticum aestivum
11-99	Hubei province	China	A	A	V		tritici	Triticum aestivum
9-10	Yunnan province	China	A	A	V		tritici	Triticum aestivum
6-6	Shannxi province	China	A	D	A	V	tritici	Triticum aestivum
3-53	Sichuan province	China	A	D	A	V	tritici	Triticum aestivum
HB-21	Hubei province	China	A	D	A		tritici	Triticum aestivum
2-25	Sichuan province	China	A	G	A	V	tritici	Triticum aestivum
24-4	Jiangsu province	China	A	G	A		tritici	Triticum aestivum
8-9	Yunnan province	China	A	G	A		tritici	Triticum aestivum
46-30	Gansu province	China	A	G	I	V	tritici	Triticum aestivum
2-39		China	A		A		tritici	Triticum aestivum
9-43		China	A		A		tritici	Triticum aestivum
2-65		China	A		A		tritici	Triticum aestivum
5-93		China	A		A		tritici	Triticum aestivum
12-3		China	A		A		tritici	Triticum aestivum
15-11		China	A		A		tritici	Triticum aestivum
18-45		China	A		A		tritici	Triticum aestivum
36-3		China	A		A		tritici	Triticum aestivum
37-38		China	A		A		tritici	Triticum aestivum
40-2		China	A		A		tritici	Triticum aestivum
46-6		China	A		A		tritici	Triticum aestivum
48-23		China	A		A		tritici	Triticum aestivum
48-28		China	A		A		tritici	Triticum aestivum
5-112		China	A		A		tritici	Triticum aestivum
51-3		China	A		A		tritici	Triticum aestivum
GZ-12		China	A		A		tritici	Triticum aestivum
HB-13		China	A		A		tritici	Triticum aestivum
HB-22		China	A		A		tritici	Triticum aestivum
NJ-16		China	A		A		tritici	Triticum aestivum
SC-12		China	A		A		tritici	Triticum aestivum
SD-3		China	A		A		tritici	Triticum aestivum
SD-4		China	A		A		tritici	Triticum aestivum
5-36		China	A		V		tritici	Triticum aestivum
10-40		China	A		V		tritici	Triticum aestivum
12-82		China	A		V		tritici	Triticum aestivum
12-24		China	A		V		tritici	Triticum aestivum
14-32		China	A		V		tritici	Triticum aestivum
47-27		China	A		V		tritici	Triticum aestivum
49-1		China	A		V		tritici	Triticum aestivum
10-8	Yunnan province	China	B	A	V	V	tritici	Triticum aestivum
13-51	Guizhou province	China	B	A	V		tritici	Triticum aestivum
15-17	Henan province	China	B	A	V		tritici	Triticum aestivum
45-6	Gansu province	China	B	D	V	V	tritici	Triticum aestivum
6-69	Shannxi province	China	B	D	V	V	tritici	Triticum aestivum
5-83	Shannxi province	China	B	D	V	V	tritici	Triticum aestivum
7-8	Shannxi province	China	B	D	V	V	tritici	Triticum aestivum
1-25	Sichuan province	China	B	D	V	V	tritici	Triticum aestivum
52-27	Xinjiang province	China	B	D	V	V	tritici	Triticum aestivum
47-1	Gansu province	China	B	D	V		tritici	Triticum aestivum
19-11	Jiangsu province	China	B	D	V		tritici	Triticum aestivum
17-40	Anhui province	China	B	K	A	V	tritici	Triticum aestivum
14-17	Henan province	China	B	M	A		tritici	Triticum aestivum
35-18		China	B		A		tritici	Triticum aestivum
HB-24		China	B		A		tritici	Triticum aestivum
HG-1		China	B		A		tritici	Triticum aestivum
1-47		China	B		V		tritici	Triticum aestivum
11-61		China	B		V		tritici	Triticum aestivum
1-62		China	B		V		tritici	Triticum aestivum
3-1		China	B		V		tritici	Triticum aestivum
18-1		China	B		V		tritici	Triticum aestivum
21-1		China	B		V		tritici	Triticum aestivum
21-2		China	B		V		tritici	Triticum aestivum
2-5		China	B		V		tritici	Triticum aestivum
21-8		China	B		V		tritici	Triticum aestivum
28-9		China	B		V		tritici	Triticum aestivum
18-11		China	B		V		tritici	Triticum aestivum
6-21		China	B		V		tritici	Triticum aestivum
11-133		China	B		V		tritici	Triticum aestivum
13-37		China	B		V		tritici	Triticum aestivum
13-76		China	B		V		tritici	Triticum aestivum
18-38		China	B		V		tritici	Triticum aestivum
35-1		China	B		V		tritici	Triticum aestivum
35-27		China	B		V		tritici	Triticum aestivum
37-37		China	B		V		tritici	Triticum aestivum
39-1		China	B		V		tritici	Triticum aestivum
39-19		China	B		V		tritici	Triticum aestivum
39-5		China	B		V		tritici	Triticum aestivum
E21		China	B		V		tritici	Triticum aestivum
HB-4		China	B		V		tritici	Triticum aestivum
E57		China	B				tritici	Triticum aestivum
12-50	Guizhou province	China	D	A	A	V	tritici	Triticum aestivum
44-3	Shandong province	China	D	A	V	V	tritici	Triticum aestivum
34-1	Anhui province	China	D	A	V		tritici	Triticum aestivum
17-18		China	D		V		tritici	Triticum aestivum
37-34		China	D		V		tritici	Triticum aestivum
15-9		China	K		V	V	tritici	Triticum aestivum
41-5		China	M	D	V	V	tritici	Triticum aestivum
Isr204	kfar-Masaryk	Israel	A	A	A	A	tritici	Triticum durum
Isr4	Hula	Israel	A	A	A	V	tritici	Triticum aestivum
Isr68	Bet Dagan	Israel	A	A	A	V	tritici	Triticum aestivum
Isr70	Beeri	Israel	A	A	A	V	tritici	Triticum aestivum
Isr101	Nahal Oz	Israel	A	A	V	V	tritici	Triticum aestivum
Isr7	Hula	Israel	A	A	V	V	tritici	Triticum aestivum
Isr94	Ein Hanaziv	Israel	A	A	V	V	tritici	Triticum aestivum
Isr215	Barkai	Israel	A	A	V	V	tritici	Triticum durum
Isr92	Tel Aviv	Israel	A		V	V	tritici	Triticum dicoccoides
Isr13	Hula	Israel	B	A	V	V	tritici	Triticum aestivum
Isr36	Lahav	Israel	B	A	V	V	tritici	Triticum aestivum
Isr37	Nahal Oz	Israel	B	A	V	V	tritici	Triticum aestivum
Isr44	Negev	Israel	B	A	V	V	tritici	Triticum aestivum
Isr50	Nahal Oz	Israel	B	A	V	V	tritici	Triticum aestivum
Isr29	Ein Hanaziv	Israel	B	A	V	V	tritici	Triticum aestivum
Isr16	Nahal Oz	Israel	B	A	V	V	tritici	Triticum durum
Isr20	Ein Hanaziv	Israel	B	A	V	V	tritici	Triticum durum
Isr97	Negba	Israel	B	A	V	V	tritici	Triticum durum
Isr47	Saad	Israel	B		A	V	tritici	Triticum aestivum
Isr67	Lahav	Israel	B		V	V	tritici	Triticum durum
Isr205	Kfar-Menahem	Israel	D	A	A	A	tritici	Triticum durum
Isr214	Akko	Israel	D	A	A	A	tritici	Triticum durum
Isr208	Gilboa	Israel	D	A	V	A	tritici	Triticum dicoccoides
Isr106	Nahal Oz	Israel	D	A	V	V	tritici	Triticum aestivum
Isr107	Nahal Oz	Israel	D	A	V	V	tritici	Triticum aestivum
Isr216	Ein Shemer	Israel	D	A	V	V	tritici	Triticum aestivum
Isr217	Kfa Hasidim	Israel	D	A	V	V	tritici	Triticum aestivum
Isr30P	Talmei Yafe	Israel	D	A	V	V	tritici	Triticum aestivum
Isr30W	Talmei Yafe	Israel	D	A	V	V	tritici	Triticum aestivum
Isr43	Yesodot	Israel	D	A	V	V	tritici	Triticum aestivum
Isr6	Hula	Israel	D	A	V	V	tritici	Triticum aestivum
Isr96	Negba	Israel	D	A	V	V	tritici	Triticum aestivum
Isr103	Amiad	Israel	D	A	V	V	tritici	Triticum dicoccoides
Isr108	Nahal Oz	Israel	D	A	V	V	tritici	Triticum durum
Isr25	Bet Dagan	Israel	D	A	V	V	tritici	Triticum durum
Isr8	Hula	Israel	D	A	V	V	tritici	Triticum durum
Isr52	DirElBalakh	Israel	D	L	V	V	tritici	Triticum durum
Isr15	Yavor	Israel	D	N	V	V	tritici	Triticum durum
Isr63	Gilboa	Israel	F	B	A	A	tritici	Triticum dicoccoides
Isr206	Neve Michael	Israel	F	C	A	A	tritici	Triticum dicoccoides
Isr201	Tzurit	Israel	F	E	A	A	tritici	Triticum dicoccoides
Isr207	Bet Meir	Israel	F	E	A	A	tritici	Triticum dicoccoides
Isr209	K. Revhaya	Israel	F	E	A	A	tritici	Triticum dicoccoides
Isr210	Givat HaMoreh	Israel	F	E	A	A	tritici	Triticum dicoccoides
Isr212	Shilat	Israel	F	E	A	A	tritici	Triticum dicoccoides
Isr220	Bet Oren	Israel	F	E	A	A	tritici	Triticum dicoccoides
Isr58	Amiad	Israel	F	E	A	A	tritici	Triticum dicoccoides
Isr66	Amiad	Israel	F	E	A	A	tritici	Triticum dicoccoides
Isr61	Tabha	Israel	F	E	A	A	tritici	Triticum durum
Isr203	Misgav	Israel	F	H	A	A	tritici	Triticum dicoccoides
Isr211	Merav	Israel	F	H	A	A	tritici	Triticum dicoccoides
Isr109	Tel Aviv	Israel	F	H	A	V	tritici	Triticum dicoccoides
Isr202	Haifa University	Israel	F		A	A	tritici	Triticum dicoccoides
Isr9	Hula	Israel	H	A	A	V	tritici	Triticum aestivum
Isr218	Tel Far	Israel	H	A	V	V	tritici	Triticum aestivum
Isr33	Erez	Israel	H	A	V	V	tritici	Triticum aestivum
Isr95	EinHanaziv	Israel	H		V	V	tritici	Triticum durum
Isr219	Bizaron	Israel	J	A	V	V	tritici	Triticum aestivum
Isr113	Amiad	Israel	J	A	V	V	tritici	Triticum dicoccoides
Isr91	Sde Eliahu	Israel	J	A	V	V	tritici	Triticum durum
Isr1	Hula	Israel	K	A	A	A	tritici	Triticum aestivum
T1-20	Delley	Switzerland	A	A	A	I	triticale	Triticosecale
T1-8	Delley	Switzerland	A	A	A	I	triticale	Triticosecale
T4-16	Guomoëns	Switzerland	A	A	A	I	triticale	Triticosecale
COPP-2C	Druelle	France	A	A	A	V	triticale	Triticosecale
T5-12	Ellighausen	Switzerland	A	A	A	V	triticale	Triticosecale
CAP-39-A1	Cappelle-en-Pévèle	France	A	A	I	V	triticale	Triticosecale
T4-20	Guomoëns	Switzerland	A	A	I	V	triticale	Triticosecale
T5-13	Ellighausen	Switzerland	A	A	I	V	triticale	Triticosecale
T5-9	Ellighausen	Switzerland	A	A	I	V	triticale	Triticosecale
BAH-2	Bakow	Poland	A	A	V	V	triticale	Triticosecale
HO-101	Hoogstraten	Belgium	A	A	V	V	triticale	Triticosecale
THUN-12	Uhnin	Poland	A	A	V	V	triticale	Triticosecale
T1-23	Delley	Switzerland	A	A	V	V	triticale	Triticosecale
T6-6	Nyon	Switzerland	A	A	V	V	triticale	Triticosecale
T5-14	Ellighausen	Switzerland	A	A			triticale	Triticosecale
T3-4	Reckenholz	Switzerland	A	F	A	A	triticale	Triticosecale
T3-8	Reckenholz	Switzerland	A	F	A	A	triticale	Triticosecale
BU-18	Bocholt	Belgium	A	F	A	I	triticale	Triticosecale
T3-16	Reckenholz	Switzerland	A	F	A	I	triticale	Triticosecale
T3-9	Reckenholz	Switzerland	A	F	A	V	triticale	Triticosecale
T4-7	Guomoëns	Switzerland	A	J	A	A	triticale	Triticosecale
T4-19	Guomoëns	Switzerland	A	J	A	A	triticale	Triticosecale
07006		Switzerland	A	A	A	V	tritici	Triticum aestivum
07221		Switzerland	A	A	A	V	tritici	Triticum aestivum
07237		Switzerland	A	A	A	V	tritici	Triticum aestivum
07249		Switzerland	A	A	A	V	tritici	Triticum aestivum
07281		Switzerland	A	A	A	V	tritici	Triticum aestivum
JIW2		United Kingdom	A	A	A	V	tritici	Triticum aestivum
JIW48		United Kingdom	A	A	A	V	tritici	Triticum aestivum
7004		Switzerland	A	A	I	V	tritici	Triticum aestivum
07296		Switzerland	A	A	V	V	tritici	Triticum aestivum
07016		Switzerland	A	C	A	A	tritici	Triticum aestivum
07206		Switzerland	A	C	A	A	tritici	Triticum aestivum
07214		Switzerland	A	C	A	A	tritici	Triticum aestivum
07242		Switzerland	A	C	A	A	tritici	Triticum aestivum
07298		Switzerland	A	C	A	A	tritici	Triticum aestivum
96224		Switzerland	A	C	A	A	tritici	Triticum aestivum
97019		Switzerland	A	C	A	A	tritici	Triticum aestivum
98275		Switzerland	A	C	A	A	tritici	Triticum aestivum
SYROS95-54		France	A	C	A		tritici	Triticum aestivum
SYROS2000-15		France	A	C	V	V	tritici	Triticum aestivum
07286		Switzerland	A	F	A	A	tritici	Triticum aestivum
96244		Switzerland	A	F	A	A	tritici	Triticum aestivum
BStone		France	A	F	A	A	tritici	Triticum aestivum
07017		Switzerland	D	A	V	V	tritici	Triticum aestivum
WC1110		United Kingdom	G	A	V	V	tritici	Triticum aestivum
07201		Switzerland	G	B	V	V	tritici	Triticum aestivum
07203		Switzerland	G	B	V	V	tritici	Triticum aestivum
07230		Switzerland	G	C	A	V	tritici	Triticum aestivum
94202		Switzerland	L	A	V	V	tritici	Triticum aestivum
07010		Switzerland		A	A	V	tritici	Triticum aestivum
Cun		Australia	A	B	A	V	tritici	Triticum aestivum
FTA		Australia	A	B	A	V	tritici	Triticum aestivum
Chikara		Japan	A	A	V	V	tritici	Triticum aestivum
Shiho		Japan	A	A	V	V	tritici	Triticum aestivum

## Sheet: Title page
New Phytologist Supporting Information
Article title: Distinct domains of the AVRPM3A2/F2 avirulence protein from wheat powdery mildew are involved in immune receptor recognition and putative effector function
Authors: Kaitlin Elyse McNally, Fabrizio Menardo, Linda Lüthi, Coraline Rosalie Praz, Marion Claudia Müller, Lukas Kunz, Roi Ben-David, Kottakota Chandrasekhar, Amos Dinoor, Christina Cowger, Emily Meyers, Mingfeng Xue, Fangsong Zeng, Shuangjun Gong, Dazhao Yu, Salim Bourras and Beat Keller
Article acceptance date: 5 January 2018
