# Supplementary material for: Distinct domains of the AVRPM3A2/F2 avirulence protein from wheat powdery mildew are involved in immune receptor recognition and putative effector function
Source: New Phytol. 2018 Feb 17;218(2):681–95. doi: 10.1111/nph.15026 (PMC6175116; doi:10.1111/nph.15026)
Supplement: Supplementary file 4 — Table S4 Phenotypes of progeny from the 96224 × 94202 population on Pm1a, Pm4a and Pm4b wheat [file NPH-218-681-s004.xlsx]

## Sheet: Table S4
Supporting Information Table S4. Phenotypes of progeny from the 96224x94202 population on Pm1a, Pm4a, and Pm4b wheat.
	Pm3F		Pm1a			Pm4a			Pm4b
							Khapli
	Michigan Amber		Axminster			Khapli	8*Chancellor		Federation	Elysee
Progeny ID	8*Chancellor		8*Chancellor	Cl_13836		8*Chancellor	8*Federation		8*W804	8*Federation
201	A		A	nd		A	A		A	A
202	A		A	A		V	V		V	V
205	A		V	V		nd	nd		nd	A
209	A		V	V		A	A		A	A
217	A		A	A		A	A		A	A
221	A		A	A		V	V		V	V
226	A		V	V		A	A		A	A
230	A		A	A		A	A		A	A
241	A		A	nd		V	V		V	V
246	A		A	nd		nd	nd		nd	nd
258	A		A	A		V	V		V	V
260	A		V	V		A	A		A	A
272	A		V	V		A	A		A	A
212	nd		A	A		V	V		V	V
213	nd		A	nd		nd	nd		nd	nd
263	nd		A	A		V	V		V	V
203	V		A	A		A	A		A	A
207	V		A	A		V	V		V	V
210	V		A	nd		V	V		V	V
218	V		V	V		nd	nd		A	A
225	V		V	V		A	A		A	A
231	V		A	A		nd	nd		nd	nd
237	V		A	A		V	V		V	V
240	V		A	A		V	V		V	V
245	V		V	nd		nd	nd		nd	nd
249	V		V	V		A	A		A	A
254	V		A	A		A	A		A	A
257	V		A	A		V	V		V	V
261	V		V	V		A	A		A	A
262	V		A	A		A	A		A	A
264	V		A	A		V	V		V	V
268	V		V	V		A	A		A	A
Virulence (V), avirulence (A), and phenotype not determined (nd) are indicated.

## Sheet: Title page
New Phytologist Supporting Information
Article title: Distinct domains of the AVRPM3A2/F2 avirulence protein from wheat powdery mildew are involved in immune receptor recognition and putative effector function
Authors: Kaitlin Elyse McNally, Fabrizio Menardo, Linda Lüthi, Coraline Rosalie Praz, Marion Claudia Müller, Lukas Kunz, Roi Ben-David, Kottakota Chandrasekhar, Amos Dinoor, Christina Cowger, Emily Meyers, Mingfeng Xue, Fangsong Zeng, Shuangjun Gong, Dazhao Yu, Salim Bourras and Beat Keller
Article acceptance date: 5 January 2018
