# Supplementary material for: Distinct domains of the AVRPM3A2/F2 avirulence protein from wheat powdery mildew are involved in immune receptor recognition and putative effector function
Source: New Phytol. 2018 Feb 17;218(2):681–95. doi: 10.1111/nph.15026 (PMC6175116; doi:10.1111/nph.15026)
Supplement: Supplementary file 5 — Table S5 Phenotypes of progeny from the 96224 × 94202 population on Pm5a wheat [file NPH-218-681-s005.xlsx]

## Sheet: Table S5
Supporting Information Table S5. Phenotypes of progeny from the 96224x94202 population on Pm5a wheat.
	Pm3F		Pm5a
	Michigan Amber		Hope
Progeny ID	8*Chancellor		7*Prins
2	A		A
58	A		V
64	A		V
72	A		V
75	A		V
84	A		A
88	A		V
101	A		V
105	A		V
111	A		I
113	A		V
115	A		V
117	A		A
24	I		A
46	nd		V
130	nd		I
169	nd		V
1	V		A
10	V		V
22	V		V
23	V		A
25	V		V
32	V		V
35	V		V
47	V		A
52	V		V
67	V		V
73	V		V
76	V		V
80	V		A
85	V		V
107	V		V
114	V		V
116	V		V
122	V		A
123	V		V
123	V		V
133	V		I
134	V		A
136	V		A
139	v		A
157	V		I
162	V		A
163	v		v
164	V		A
176	V		A
184	V		V
190	V		V
193	V		V
194	V		A
Virulence (V), avirulence (A), intermediate (I) and phenotype not determined (nd) are indicated.

## Sheet: Title page
New Phytologist Supporting Information
Article title: Distinct domains of the AVRPM3A2/F2 avirulence protein from wheat powdery mildew are involved in immune receptor recognition and putative effector function
Authors: Kaitlin Elyse McNally, Fabrizio Menardo, Linda Lüthi, Coraline Rosalie Praz, Marion Claudia Müller, Lukas Kunz, Roi Ben-David, Kottakota Chandrasekhar, Amos Dinoor, Christina Cowger, Emily Meyers, Mingfeng Xue, Fangsong Zeng, Shuangjun Gong, Dazhao Yu, Salim Bourras and Beat Keller
Article acceptance date: 5 January 2018
