# Supplementary material for: Distinct domains of the AVRPM3A2/F2 avirulence protein from wheat powdery mildew are involved in immune receptor recognition and putative effector function
Source: New Phytol. 2018 Feb 17;218(2):681–95. doi: 10.1111/nph.15026 (PMC6175116; doi:10.1111/nph.15026)
Supplement: Supplementary file 6 — Table S6 Phenotypes of progeny from the 96224 × 94202 population on Pm17 wheat [file NPH-218-681-s006.xlsx]

## Sheet: Table S6
Supporting Information Table S6. Phenotypes of progeny from the 96224x94202 population on Pm17 wheat.
	Pm3F		Pm17
	Michigan Amber
Progeny ID	8*Chancellor		Amigo
56	A		V
63	A		A
72	A		A
75	A		V
83	A		V
84	A		A
87	A		A
158	A		A
159	A		A
161	A		A
168	A		A
170	A		V
179	A		A
183	A		A
187	A		A
198	A		A
199	A		A
71	nd		V
74	nd		V
157	nd		V
61	V		A
65	V		V
70	V		V
76	V		V
80	V		V
82	V		A
85	V		V
86	V		V
139	V		A
140	V		V
141	V		A
143	V		A
152	V		A
162	V		A
163	V		A
165	V		A
166	V		V
167	V		A
169	V		A
171	V		A
172	V		I
173	V		A
174	V		A
175	V		A
176	V		A
177	V		A
182	V		A
184	V		A
185	V		A
186	V		A
188	V		A
189	V		A
192	V		A
193	V		A
197	V		A
200	V		A
Virulence (V), avirulence (A), intermediate (I) and phenotype not determined (nd) are indicated.

## Sheet: Title page
New Phytologist Supporting Information
Article title: Distinct domains of the AVRPM3A2/F2 avirulence protein from wheat powdery mildew are involved in immune receptor recognition and putative effector function
Authors: Kaitlin Elyse McNally, Fabrizio Menardo, Linda Lüthi, Coraline Rosalie Praz, Marion Claudia Müller, Lukas Kunz, Roi Ben-David, Kottakota Chandrasekhar, Amos Dinoor, Christina Cowger, Emily Meyers, Mingfeng Xue, Fangsong Zeng, Shuangjun Gong, Dazhao Yu, Salim Bourras and Beat Keller
Article acceptance date: 5 January 2018
